# Supplementary material for: Development and Validation for Quantification of 7-Nitroso Impurity in Sitagliptin by Ultraperformance Liquid Chromatography with Triple Quadrupole Mass Spectrometry
Source: Molecules. 2022 Dec 5;27(23):8581. doi: 10.3390/molecules27238581 (PMC9736263; doi:10.3390/molecules27238581)
Supplement: Supplementary file 1 [file molecules-27-08581-s001.zip]

Archive with 1 entries (1 files):
- molecules-2039406-supplementary.pdf
